# Supplementary material for: Whole genome sequencing in oncology: using scenario drafting to explore future developments
Source: BMC Cancer. 2021 May 1;21:488. doi: 10.1186/s12885-021-08214-8 (PMC8088550; doi:10.1186/s12885-021-08214-8)
Supplement: Supplementary file 2 — Additional file 2. R code used in the analysis. [file 12885_2021_8214_MOESM2_ESM.txt]

#### Section 1: Initialization ----

# Clear the workspace
rm(list = ls())
gc()

# Load the requires packages
library(data.table)
library(ggplot2)
library(mc2d)
library(fitdistrplus)
library(tidyverse)
library(readxl)
library(lemon)
library(ggpubr)
library(HDInterval)
library(cowplot)
library(grid)
library(gridExtra)

set.seed(1234)


# Set working directory
setwd("...my_path...")


# Load data
data <- read_excel("qualtrics_export_20200424.xlsx", sheet = "Data")
data <- as.data.frame(data)

# Load functions
'%!in%' <- Negate('%in%')

# Load ggplot theme
theme_Publication <- function(base_size=14, base_family="helvetica") {
  library(grid)
  library(ggthemes)
  (theme_foundation(base_size=base_size, base_family=base_family)
    + theme(plot.title = element_text(face = "bold",
                                      size = rel(1.2), hjust = 0.5),
            text = element_text(),
            panel.background = element_rect(colour = NA),
            plot.background = element_rect(colour = NA),
            panel.border = element_rect(colour = NA),
            axis.title = element_text(face = "bold",size = rel(1)),
            axis.title.y = element_text(angle=90,vjust =2),
            axis.title.x = element_text(vjust = -0.2),
            axis.text = element_text(), 
            axis.line = element_line(colour="black"),
            axis.ticks = element_line(),
            panel.grid.major = element_line(colour="#f0f0f0"),
            panel.grid.minor = element_blank(),
            legend.key = element_rect(colour = NA),
            legend.position = "bottom",
            legend.direction = "horizontal",
            legend.key.size= unit(0.4, "cm"),
            legend.margin = unit(0, "cm"),
            legend.title = element_text(face="italic"),
            plot.margin=unit(c(10,5,5,5),"mm"),
            strip.background=element_rect(colour="#f0f0f0",fill="#f0f0f0"),
            strip.text = element_text(face="bold"),
            legend.spacing.x = unit(0.5, 'cm')
    ))
  
}

scale_fill_Publication <- function(...){
  library(scales)
  discrete_scale("fill","Publication",
                 manual_pal(values = c("#386cb0","#fdb462","#7fc97f","#ef3b2c","#662506","#a6cee3","#fb9a99","#984ea3","#ffff33")), ...)
  
}

scale_colour_Publication <- function(...){
  library(scales)
  discrete_scale("colour","Publication",
                 manual_pal(values = c("#386cb0","#fdb462","#7fc97f","#ef3b2c","#662506","#a6cee3","#fb9a99","#984ea3","#ffff33")), ...)
  
}

# Set aspect ratio
aspect_ratio <- 2

# Prepare dataset ---------------------------------------------------------

# Convert to numeric
#data[, 2:154] <- lapply(data[, 2:154],as.numeric)

# Make a data.table of the dataset
data <- setDT(data)

# Remove one respondent who has not given consent to participate
data[Consent != "I do not consent, I do not wish to participate"]

# Rename Response ID variable
names(data)[names(data) == "Response ID"] <- "id"
data[, respondent := .I, by = id]
data[, respondent := paste("respondent", respondent, sep = "_")]

# Removing columns not required for calculation
data_wide <- data[, c("Start Date", "End Date", "Progress", "Duration (in seconds)", 
                      "Finished", "Recorded Date", "Consent",
                      "What is/are your primary field(s) of expertise? - Selected Choice - Oncology",
                      "What is/are your primary field(s) of expertise? - Selected Choice - Pathology",
                      "What is/are your primary field(s) of expertise? - Selected Choice - Genetics",
                      "What is/are your primary field(s) of expertise? - Selected Choice - Health economics or health technology assessment",
                      "What is/are your primary field(s) of expertise? - Selected Choice - Ethics",
                      "What is/are your primary field(s) of expertise? - Selected Choice - (Health) law",
                      "What is/are your primary field(s) of expertise? - Selected Choice - Informatics",
                      "What is/are your primary field(s) of expertise? - Selected Choice - Other",
                      "What is/are your primary field(s) of expertise? - Other - Text",
                      "List of Countries", "s1_comfortable", "s2_comfortable", "s3_comfortable", "s4_comfortable",
                      "s5_comfortable", "s6_comfortable", "s7_comfortable", "s8_comfortable", "s9_comfortable",
                      "Please let us know in the box below if you feel we have missed important factors related to the implementation of WGS in clinical oncology.",
                      "You can use the box below if you have any other comments or suggestions related to this survey.",
                      "By clicking next you will complete the survey? Are you satisfied with your answers? - Yes, I am satisfied with my answers.") := NULL]


# Data analysis -----------------------------------------------------------

# Helper objects for the function below
#random_draws <- 1e06
# 
# output <- data.frame(matrix(NA, nrow = random_draws, ncol = 7))
# questions <- c(
#   X1 = "Question 1",
#   X2 = "Question 2",
#   X3 = "Question 3",
#   X4 = "Question 4",
#   X5 = "Question 5",
#   X6 = "Question 6",
#   X7 = "Question 7"
# )

# # The main function for creating PERT distributions for each respondent separately.
# func_fit_plot <- function(who = "respondent_1", scenario) {
#   # This function can be used to draw random samples from a theoretical triangular distribution for all questions within one scenario for one respondent,
#   # and subsequently, displaying these random samples as a density plot.
#   # Finally, the plot is saved in the working directory/figures subfolder.
#   # The function can be used in a loop as done below: looping over respondents and scenarios (slow but works).
#   
#   # Specifying the number of random samples drawn from the theoretical triangular distribution (More draws is slower but a more smooth graph)
#     output$X1 <- rpert(n = random_draws,
#                          min=as.numeric(data_wide[respondent==who, paste(scenario,"q1","lb",sep="_"), with = FALSE]),
#                          mode=as.numeric(data_wide[respondent==who, paste(scenario,"q1","ml",sep="_"), with = FALSE]),
#                          max=as.numeric(data_wide[respondent==who, paste(scenario,"q1","ub",sep="_"), with = FALSE]))
#     
#     output$X2 <- rpert(n = random_draws,
#                          min=as.numeric(data_wide[respondent==who, paste(scenario,"q2","lb",sep="_"), with = FALSE]),
#                          mode=as.numeric(data_wide[respondent==who, paste(scenario,"q2","ml",sep="_"), with = FALSE]),
#                          max=as.numeric(data_wide[respondent==who, paste(scenario,"q2","ub",sep="_"), with = FALSE]))
#     
#     output$X3 <- rpert(n = random_draws,
#                          min=as.numeric(data_wide[respondent==who, paste(scenario,"q3","lb",sep="_"), with = FALSE]),
#                          mode=as.numeric(data_wide[respondent==who, paste(scenario,"q3","ml",sep="_"), with = FALSE]),
#                          max=as.numeric(data_wide[respondent==who, paste(scenario,"q3","ub",sep="_"), with = FALSE]))
#     
#     output$X4 <- rpert(n = random_draws,
#                          min=as.numeric(data_wide[respondent==who, paste(scenario,"q4","lb",sep="_"), with = FALSE]),
#                          mode=as.numeric(data_wide[respondent==who, paste(scenario,"q4","ml",sep="_"), with = FALSE]),
#                          max=as.numeric(data_wide[respondent==who, paste(scenario,"q4","ub",sep="_"), with = FALSE]))
#     
#     # Conditionally sample from more triangular distributions if the scenario contained more than 4 questions
#     if (paste(scenario,"q5","lb",sep="_") %in% colnames(data_wide)) {
#     output$X5 <- rpert(n = random_draws,
#                          min=as.numeric(data_wide[respondent==who, paste(scenario,"q5","lb",sep="_"), with = FALSE]),
#                          mode=as.numeric(data_wide[respondent==who, paste(scenario,"q5","ml",sep="_"), with = FALSE]),
#                          max=as.numeric(data_wide[respondent==who, paste(scenario,"q5","ub",sep="_"), with = FALSE]))
#     }
#     
#     if (paste(scenario,"q6","lb",sep="_") %in% colnames(data_wide)) {
#     output$X6 <- rpert(n = random_draws,
#                          min=as.numeric(data_wide[respondent==who, paste(scenario,"q6","lb",sep="_"), with = FALSE]),
#                          mode=as.numeric(data_wide[respondent==who, paste(scenario,"q6","ml",sep="_"), with = FALSE]),
#                          max=as.numeric(data_wide[respondent==who, paste(scenario,"q6","ub",sep="_"), with = FALSE]))
#     }
#     
#     if (paste(scenario,"q7","lb",sep="_") %in% colnames(data_wide)) {
#     output$X7 <- rpert(n = random_draws,
#                          min=as.numeric(data_wide[respondent==who, paste(scenario,"q7","lb",sep="_"), with = FALSE]),
#                          mode=as.numeric(data_wide[respondent==who, paste(scenario,"q7","ml",sep="_"), with = FALSE]),
#                          max=as.numeric(data_wide[respondent==who, paste(scenario,"q7","ub",sep="_"), with = FALSE]))
#     }
#     
#     # Transforming data to wide for easier plotting
#     output_wide <- melt(output, measure.vars = c("X1", "X2", "X3", "X4", "X5", "X6", "X7"))
#     
#     plot <- ggplot(data=output_wide) + geom_density(aes(value, group = variable, color=variable, fill = variable)) +
#       # Showing each density in separate panels
#       facet_wrap(~variable, labeller = as_labeller(questions), scales = "free_y") + 
# 
#       # Add vertical lines for the mode
#       geom_vline(data=filter(output_wide, variable=="X1"), aes(xintercept=as.numeric(data_wide[respondent==who, paste(scenario,"q1","ml",sep="_"), with = FALSE])), colour="black", linetype="dashed", size = 1) + 
#       geom_vline(data=filter(output_wide, variable=="X2"), aes(xintercept=as.numeric(data_wide[respondent==who, paste(scenario,"q2","ml",sep="_"), with = FALSE])), colour="black", linetype="dashed", size = 1) + 
#       geom_vline(data=filter(output_wide, variable=="X3"), aes(xintercept=as.numeric(data_wide[respondent==who, paste(scenario,"q3","ml",sep="_"), with = FALSE])), colour="black", linetype="dashed", size = 1) + 
#       geom_vline(data=filter(output_wide, variable=="X4"), aes(xintercept=as.numeric(data_wide[respondent==who, paste(scenario,"q4","ml",sep="_"), with = FALSE])), colour="black", linetype="dashed", size = 1)
#       
#       # Conditionally add more vertical lines if the scenario contained more than 4 questions
#       if (paste(scenario,"q5","lb",sep="_") %in% colnames(data_wide)) { 
#       plot <- plot + geom_vline(data=filter(output_wide, variable=="X5"), aes(xintercept=as.numeric(data_wide[respondent==who, paste(scenario,"q5","ml",sep="_"), with = FALSE])), colour="black", linetype="dashed", size = 1)
#        
#       }
# 
#       if (paste(scenario,"q6","lb",sep="_") %in% colnames(data_wide)) { 
#       plot <- plot + geom_vline(data=filter(output_wide, variable=="X6"), aes(xintercept=as.numeric(data_wide[respondent==who, paste(scenario,"q6","ml",sep="_"), with = FALSE])), colour="black", linetype="dashed", size = 1)
#       
#       }
#     
#       if (paste(scenario,"q7","lb",sep="_") %in% colnames(data_wide)) { 
#       plot <- plot + geom_vline(data=filter(output_wide, variable=="X7"), aes(xintercept=as.numeric(data_wide[respondent==who, paste(scenario,"q7","ml",sep="_"), with = FALSE])), colour="black", linetype="dashed", size = 1)
#       
#       }
#       # Limit the x-axis and change some aesthetics
#       plot <- plot +ggtitle(paste("scenario",scenario,"by",who, sep=" ")) + coord_capped_cart(bottom='both', left='both') +  xlim(0,100) + xlab("Probability in %") +theme_Publication() + theme(legend.position = "none")
#     
#     ggsave(plot, path = paste(getwd(),"/figures_pert", sep="/"), filename=paste(scenario,"_",who,".png"), width = 6* aspect_ratio, height = 10)  
# }

#func_fit_plot("respondent_1", "s1")

# Loop the function over respondents and scenarios
#respondents <- unique(data_wide$respondent)
#scenarios <- c("s1", "s2", "s3", "s4", "s5", "s6", "s7", "s8", "s9")

# 
# 
# 
# for (k in scenarios) {
#   for (i in respondents) { # Looping will create 20 respondents * 9 scenarios = 180 figures,
#         func_fit_plot(who = i, scenario = k) # For each figure, random samples are drawn, which means it is a slow loop. 
#   }
# }


#### Linear pooling by plotting the density of random samples from  --------

func_random_samples <- function(respondent_number=1) { # Helper function to more easily draw random values for each respondent seperately
  rpert(n = random_draws, min=as.numeric(min[respondent_number]), mode = as.numeric(mode[respondent_number]), max = as.numeric(max[respondent_number])) 
}

# Create list to store outcomes
output <- data.frame(matrix(ncol=10,nrow=0, dimnames=list(NULL, c("scenario", "question", "respondents", "mean", "median", "hdi95_lower", "hdi95_upper",
                                                                  "hdi80_lower", "hdi80_upper", "underlying_distr"))))

func_store_output <- function(whichscenario, whichquestion, data) { 
  data.frame(scenario = whichscenario, question = whichquestion, respondents = nrow(data_temp),
             mean = round(mean(data),2),
             median = round(median(data),2), hdi95_lower = round(hdi(data, credMass=0.95)[[1]],2),
             hdi95_upper = round(hdi(data, credMass=0.95)[[2]],2), 
             hdi80_lower = round(hdi(data, credMass=0.8)[[1]],2),
             hdi80_upper = round(hdi(data, credMass=0.8)[[2]],2),
             underlying_distr = "PERT"
             )
}

# ggplot wrapper function to create the density plots
func_ggplot_pool <- function(data, plot_title) {
  p <- ggplot(data=as.data.frame(data))  +
    geom_density(adjust = kernel_adjust, aes(x=as.data.frame(data)[[1]], colour="Red"), alpha =0.5) +
#    geom_density(linetype = 2, aes(x=as.data.frame(data)[[1]], colour="Default bandwidth")) + 
    
#    scale_colour_manual(values=c("Default bandwidth"="black", "Default bandwidth multiplied by 3.5"="red"), name="Smoothing") +

    # Uncomment the above two lines if you want to show two degrees of smoothing.
    
    theme_Publication() + guides(fill=FALSE) +
    
    xlim(0,100) + xlab("Probability in %") +ylab("Density") +ggtitle(plot_title) +
    
    theme(legend.position = "none") # Comment this line if you want to show two degress of smoothing.

  # Now we will shade the area under the curve that represents the 80% HDI
  dpb <- ggplot_build(p)
  x1 <- hdi(data, credMass=0.8)[[1]]
  x2 <- hdi(data, credMass=0.8)[[2]]
  p + geom_area(data=data.frame(x=dpb$data[[1]]$x[dpb$data[[1]]$x >= x1 & dpb$data[[1]]$x <= hdi(data, credMass=0.8)[[2]]],
                                y=dpb$data[[1]]$y[dpb$data[[1]]$x >= x1 & dpb$data[[1]]$x <= hdi(data, credMass=0.8)[[2]]]),
                aes(x=x, y=y), fill="#0072B2", alpha= 0.6)
  
}

# wrapper function for arranging multiple plots in one frame


# Set parameter for kernel density adjustment, which affects smoothing
kernel_adjust <- 3.5

# Number of random draws from PERT distributions for each individual
random_draws <- 50000


# Pooling of scenario 1 ---------------------------------------------------

scenario_title <- "Scenario 1: Innovation"

# scenario 1 question 1

# Filter out erroneous data (data not in accordance with specified rules to fit triangular distribution)
data_temp <- data_wide[!is.na(data_wide$s1_q1_ml) & !is.na(data_wide$s1_q1_lb) & !is.na(data_wide$s1_q1_ub), .(s1_q1_ml, s1_q1_lb, s1_q1_ub)]
data_temp <- data_temp[data_temp[[1]] >= data_temp[[2]] & data_temp[[3]] >= data_temp[[1]] & data_temp[[2]] < data_temp[[3]]]

mode <- data_temp[,1]
min <- data_temp[,2]
max <- data_temp[,3]

combined_density_q1 <- c(
  func_random_samples(1), func_random_samples(2), func_random_samples(3), func_random_samples(4), func_random_samples(5),
  func_random_samples(6), func_random_samples(7), func_random_samples(8), func_random_samples(9), func_random_samples(10),
  func_random_samples(11), func_random_samples(12), func_random_samples(13), func_random_samples(14), func_random_samples(15),
  func_random_samples(16), func_random_samples(17), func_random_samples(18)
)

output <- rbind(output, func_store_output(1,1, combined_density_q1))

s1_q1 <- func_ggplot_pool(combined_density_q1, "Question 1")
s1_q1_arranged <- func_ggplot_pool(combined_density_q1, scenario_title) # for the arranged plot of only the first questions (see section below)

# scenario 1 question 2

# Filter out erroneous data (data not in accordance with specified rules to fit triangular distribution)
data_temp <- data_wide[!is.na(data_wide$s1_q2_ml) & !is.na(data_wide$s1_q2_lb) & !is.na(data_wide$s1_q2_ub), .(s1_q2_ml, s1_q2_lb, s1_q2_ub)]
data_temp <- data_temp[data_temp[[1]] >= data_temp[[2]] & data_temp[[3]] >= data_temp[[1]] & data_temp[[2]] < data_temp[[3]]]

mode <- data_temp[,1]
min <- data_temp[,2]
max <- data_temp[,3]

combined_density_q2 <- c(
  func_random_samples(1), func_random_samples(2), func_random_samples(3), func_random_samples(4), func_random_samples(5),
  func_random_samples(6), func_random_samples(7), func_random_samples(8), func_random_samples(9), func_random_samples(10),
  func_random_samples(11), func_random_samples(12), func_random_samples(13), func_random_samples(14), func_random_samples(15),
  func_random_samples(16), func_random_samples(17)
)

output <- rbind(output, func_store_output(1,2, combined_density_q2))


s1_q2 <- func_ggplot_pool(combined_density_q2, "Question 2")

# scenario 1 question 3

# Filter out erroneous data (data not in accordance with specified rules to fit triangular distribution)
data_temp <- data_wide[!is.na(data_wide$s1_q3_ml) & !is.na(data_wide$s1_q3_lb) & !is.na(data_wide$s1_q3_ub), .(s1_q3_ml, s1_q3_lb, s1_q3_ub)]
data_temp <- data_temp[data_temp[[1]] >= data_temp[[2]] & data_temp[[3]] >= data_temp[[1]] & data_temp[[2]] < data_temp[[3]]]

mode <- data_temp[,1]
min <- data_temp[,2]
max <- data_temp[,3]

combined_density_q3 <- c(
  func_random_samples(1), func_random_samples(2), func_random_samples(3), func_random_samples(4), func_random_samples(5),
  func_random_samples(6), func_random_samples(7), func_random_samples(8), func_random_samples(9), func_random_samples(10),
  func_random_samples(11), func_random_samples(12), func_random_samples(13), func_random_samples(14), func_random_samples(15),
  func_random_samples(16), func_random_samples(17)
)

output <- rbind(output, func_store_output(1,3, combined_density_q3))

s1_q3 <- func_ggplot_pool(combined_density_q3, "Question 3")


# scenario 1 question 4

# Filter out erroneous data (data not in accordance with specified rules to fit triangular distribution)
data_temp <- data_wide[!is.na(data_wide$s1_q4_ml) & !is.na(data_wide$s1_q4_lb) & !is.na(data_wide$s1_q4_ub), .(s1_q4_ml, s1_q4_lb, s1_q4_ub)]
data_temp <- data_temp[data_temp[[1]] >= data_temp[[2]] & data_temp[[3]] >= data_temp[[1]] & data_temp[[2]] < data_temp[[3]]]

mode <- data_temp[,1]
min <- data_temp[,2]
max <- data_temp[,3]

combined_density_q4 <- c(
  func_random_samples(1), func_random_samples(2), func_random_samples(3), func_random_samples(4), func_random_samples(5),
  func_random_samples(6), func_random_samples(7), func_random_samples(8), func_random_samples(9), func_random_samples(10),
  func_random_samples(11), func_random_samples(12), func_random_samples(13), func_random_samples(14), func_random_samples(15),
  func_random_samples(16)
)

output <- rbind(output, func_store_output(1,4, combined_density_q4))

s1_q4 <- func_ggplot_pool(combined_density_q4, "Question 4")
s1_q4_arranged <- func_ggplot_pool(combined_density_q4, scenario_title) # for the arranged plot of only the first questions (see section below)


# Combine the figures for each separate question in one panel
plot_arranged <- ggarrange(s1_q1, s1_q2, s1_q3, s1_q4, ncol = 2, nrow = 2)#, common.legend = TRUE, legend = "bottom")

plot_arranged <- annotate_figure(plot_arranged,
                top = text_grob(scenario_title, color = "black", face = "bold", size = 18))

# Save file
#ggsave(plot_arranged, path = paste(getwd(),"figures", sep="/"), filename="scenario_1_pooled_pert.png", width = 6* aspect_ratio, height = 10)


# Pooling of scenario 2 ---------------------------------------------------
scenario_title <- "Scenario 2: New biomarker"

# 5 Questions in scenario 2

# scenario 2 question 1

# Filter out erroneous data (data not in accordance with specified rules to fit triangular distribution)
data_temp <- data_wide[!is.na(data_wide$s2_q1_ml) & !is.na(data_wide$s2_q1_lb) & !is.na(data_wide$s2_q1_ub), .(s2_q1_ml, s2_q1_lb, s2_q1_ub)]
data_temp <- data_temp[data_temp[[1]] >= data_temp[[2]] & data_temp[[3]] >= data_temp[[1]] & data_temp[[2]] < data_temp[[3]]]

mode <- data_temp[,1]
min <- data_temp[,2]
max <- data_temp[,3]

combined_density_q1 <- c(
  func_random_samples(1), func_random_samples(2), func_random_samples(3), func_random_samples(4), func_random_samples(5),
  func_random_samples(6), func_random_samples(7), func_random_samples(8), func_random_samples(9), func_random_samples(10),
  func_random_samples(11), func_random_samples(12), func_random_samples(13), func_random_samples(14), func_random_samples(15),
  func_random_samples(16), func_random_samples(17)
)

output <- rbind(output, func_store_output(2,1, combined_density_q1))

s2_q1 <- func_ggplot_pool(combined_density_q1, "Question 1")
s2_q1_arranged <- func_ggplot_pool(combined_density_q1, scenario_title) # for the arranged plot of only the first questions (see section below)


# scenario 2 question 2

# Filter out erroneous data (data not in accordance with specified rules to fit triangular distribution)
data_temp <- data_wide[!is.na(data_wide$s2_q2_ml) & !is.na(data_wide$s2_q2_lb) & !is.na(data_wide$s2_q2_ub), .(s2_q2_ml, s2_q2_lb, s2_q2_ub)]
data_temp <- data_temp[data_temp[[1]] >= data_temp[[2]] & data_temp[[3]] >= data_temp[[1]] & data_temp[[2]] < data_temp[[3]]]

mode <- data_temp[,1]
min <- data_temp[,2]
max <- data_temp[,3]

combined_density_q2 <- c(
  func_random_samples(1), func_random_samples(2), func_random_samples(3), func_random_samples(4), func_random_samples(5),
  func_random_samples(6), func_random_samples(7), func_random_samples(8), func_random_samples(9), func_random_samples(10),
  func_random_samples(11), func_random_samples(12), func_random_samples(13), func_random_samples(14), func_random_samples(15),
  func_random_samples(16), func_random_samples(17)
)

output <- rbind(output, func_store_output(2,2, combined_density_q2))

s2_q2 <- func_ggplot_pool(combined_density_q2, "Question 2")

# scenario 2 question 3

# Filter out erroneous data (data not in accordance with specified rules to fit triangular distribution)
data_temp <- data_wide[!is.na(data_wide$s2_q3_ml) & !is.na(data_wide$s2_q3_lb) & !is.na(data_wide$s2_q3_ub), .(s2_q3_ml, s2_q3_lb, s2_q3_ub)]
data_temp <- data_temp[data_temp[[1]] >= data_temp[[2]] & data_temp[[3]] >= data_temp[[1]] & data_temp[[2]] < data_temp[[3]]]

mode <- data_temp[,1]
min <- data_temp[,2]
max <- data_temp[,3]

combined_density_q3 <- c(
  func_random_samples(1), func_random_samples(2), func_random_samples(3), func_random_samples(4), func_random_samples(5),
  func_random_samples(6), func_random_samples(7), func_random_samples(8), func_random_samples(9), func_random_samples(10),
  func_random_samples(11), func_random_samples(12), func_random_samples(13), func_random_samples(14), func_random_samples(15),
  func_random_samples(16)
)

output <- rbind(output, func_store_output(2,3, combined_density_q3))

s2_q3 <- func_ggplot_pool(combined_density_q3, "Question 3")

# scenario 2 question 4

# Filter out erroneous data (data not in accordance with specified rules to fit triangular distribution)
data_temp <- data_wide[!is.na(data_wide$s2_q4_ml) & !is.na(data_wide$s2_q4_lb) & !is.na(data_wide$s2_q4_ub), .(s2_q4_ml, s2_q4_lb, s2_q4_ub)]
data_temp <- data_temp[data_temp[[1]] >= data_temp[[2]] & data_temp[[3]] >= data_temp[[1]] & data_temp[[2]] < data_temp[[3]]]

mode <- data_temp[,1]
min <- data_temp[,2]
max <- data_temp[,3]

combined_density_q4 <- c(
  func_random_samples(1), func_random_samples(2), func_random_samples(3), func_random_samples(4), func_random_samples(5),
  func_random_samples(6), func_random_samples(7), func_random_samples(8), func_random_samples(9), func_random_samples(10),
  func_random_samples(11), func_random_samples(12), func_random_samples(13), func_random_samples(14), func_random_samples(15)
  )

output <- rbind(output, func_store_output(2,4, combined_density_q4))

s2_q4 <- func_ggplot_pool(combined_density_q4, "Question 4")

# scenario 2 question 5

# Filter out erroneous data (data not in accordance with specified rules to fit triangular distribution)
data_temp <- data_wide[!is.na(data_wide$s2_q5_ml) & !is.na(data_wide$s2_q5_lb) & !is.na(data_wide$s2_q5_ub), .(s2_q5_ml, s2_q5_lb, s2_q5_ub)]
data_temp <- data_temp[data_temp[[1]] >= data_temp[[2]] & data_temp[[3]] >= data_temp[[1]] & data_temp[[2]] < data_temp[[3]]]

mode <- data_temp[,1]
min <- data_temp[,2]
max <- data_temp[,3]

combined_density_q5 <- c(
  func_random_samples(1), func_random_samples(2), func_random_samples(3), func_random_samples(4), func_random_samples(5),
  func_random_samples(6), func_random_samples(7), func_random_samples(8), func_random_samples(9), func_random_samples(10),
  func_random_samples(11), func_random_samples(12), func_random_samples(13), func_random_samples(14), func_random_samples(15),
  func_random_samples(16), func_random_samples(17)
)

output <- rbind(output, func_store_output(2,5, combined_density_q5))

s2_q5 <- func_ggplot_pool(combined_density_q5, "Question 5")
s2_q5_arranged <- func_ggplot_pool(combined_density_q5, scenario_title) # for the arranged plot of only the first questions (see section below)


# Combine the figures for each separate question in one panel
plot_arranged <- ggarrange(s2_q1, s2_q2, s2_q3, s2_q4, s2_q5, ncol = 3, nrow = 2)#, common.legend = TRUE, legend = "bottom")

plot_arranged <- annotate_figure(plot_arranged,
                                 top = text_grob(scenario_title, color = "black", face = "bold", size = 18))

# Save file
#ggsave(plot_arranged, path = paste(getwd(),"figures", sep="/"), filename="scenario_2_pooled_pert.png", width = 6* aspect_ratio, height = 10)  


# Pooling of scenario 3 ---------------------------------------------------
scenario_title <- "Scenario 3: Centralizing"

# 5 Questions in scenario 3

# scenario 3 question 1

# Filter out erroneous data (data not in accordance with specified rules to fit triangular distribution)
data_temp <- data_wide[!is.na(data_wide$s3_q1_ml) & !is.na(data_wide$s3_q1_lb) & !is.na(data_wide$s3_q1_ub), .(s3_q1_ml, s3_q1_lb, s3_q1_ub)]
data_temp <- data_temp[data_temp[[1]] >= data_temp[[2]] & data_temp[[3]] >= data_temp[[1]] & data_temp[[2]] < data_temp[[3]]]

mode <- data_temp[,1]
min <- data_temp[,2]
max <- data_temp[,3]

combined_density_q1 <- c(
  func_random_samples(1), func_random_samples(2), func_random_samples(3), func_random_samples(4), func_random_samples(5),
  func_random_samples(6), func_random_samples(7), func_random_samples(8), func_random_samples(9), func_random_samples(10),
  func_random_samples(11), func_random_samples(12), func_random_samples(13), func_random_samples(14), func_random_samples(15),
  func_random_samples(16)
)

output <- rbind(output, func_store_output(3,1, combined_density_q1))

s3_q1 <- func_ggplot_pool(combined_density_q1, "Question 1")
s3_q1_arranged <- func_ggplot_pool(combined_density_q1, scenario_title) # for the arranged plot of only the first questions (see section below)


# scenario 3 question 2

# Filter out erroneous data (data not in accordance with specified rules to fit triangular distribution)
data_temp <- data_wide[!is.na(data_wide$s3_q2_ml) & !is.na(data_wide$s3_q2_lb) & !is.na(data_wide$s3_q2_ub), .(s3_q2_ml, s3_q2_lb, s3_q2_ub)]
data_temp <- data_temp[data_temp[[1]] >= data_temp[[2]] & data_temp[[3]] >= data_temp[[1]] & data_temp[[2]] < data_temp[[3]]]

mode <- data_temp[,1]
min <- data_temp[,2]
max <- data_temp[,3]

combined_density_q2 <- c(
  func_random_samples(1), func_random_samples(2), func_random_samples(3), func_random_samples(4), func_random_samples(5),
  func_random_samples(6), func_random_samples(7), func_random_samples(8), func_random_samples(9), func_random_samples(10),
  func_random_samples(11), func_random_samples(12), func_random_samples(13), func_random_samples(14), func_random_samples(15),
  func_random_samples(16)
)

output <- rbind(output, func_store_output(3,2, combined_density_q2))

s3_q2 <- func_ggplot_pool(combined_density_q2, "Question 2")

# scenario 3 question 3

# Filter out erroneous data (data not in accordance with specified rules to fit triangular distribution)
data_temp <- data_wide[!is.na(data_wide$s3_q3_ml) & !is.na(data_wide$s3_q3_lb) & !is.na(data_wide$s3_q3_ub), .(s3_q3_ml, s3_q3_lb, s3_q3_ub)]
data_temp <- data_temp[data_temp[[1]] >= data_temp[[2]] & data_temp[[3]] >= data_temp[[1]] & data_temp[[2]] < data_temp[[3]]]

mode <- data_temp[,1]
min <- data_temp[,2]
max <- data_temp[,3]

combined_density_q3 <- c(
  func_random_samples(1), func_random_samples(2), func_random_samples(3), func_random_samples(4), func_random_samples(5),
  func_random_samples(6), func_random_samples(7), func_random_samples(8), func_random_samples(9), func_random_samples(10),
  func_random_samples(11), func_random_samples(12), func_random_samples(13), func_random_samples(14), func_random_samples(15),
  func_random_samples(16)
)

output <- rbind(output, func_store_output(3,3, combined_density_q3))

s3_q3 <- func_ggplot_pool(combined_density_q3, "Question 3")

# scenario 3 question 4

# Filter out erroneous data (data not in accordance with specified rules to fit triangular distribution)
data_temp <- data_wide[!is.na(data_wide$s3_q4_ml) & !is.na(data_wide$s3_q4_lb) & !is.na(data_wide$s3_q4_ub), .(s3_q4_ml, s3_q4_lb, s3_q4_ub)]
data_temp <- data_temp[data_temp[[1]] >= data_temp[[2]] & data_temp[[3]] >= data_temp[[1]] & data_temp[[2]] < data_temp[[3]]]

mode <- data_temp[,1]
min <- data_temp[,2]
max <- data_temp[,3]

combined_density_q4 <- c(
  func_random_samples(1), func_random_samples(2), func_random_samples(3), func_random_samples(4), func_random_samples(5),
  func_random_samples(6), func_random_samples(7), func_random_samples(8), func_random_samples(9), func_random_samples(10),
  func_random_samples(11), func_random_samples(12), func_random_samples(13), func_random_samples(14), func_random_samples(15)
)

output <- rbind(output, func_store_output(3,4, combined_density_q4))

s3_q4 <- func_ggplot_pool(combined_density_q4, "Question 4")

# scenario 3 question 5

# Filter out erroneous data (data not in accordance with specified rules to fit triangular distribution)
data_temp <- data_wide[!is.na(data_wide$s3_q5_ml) & !is.na(data_wide$s3_q5_lb) & !is.na(data_wide$s3_q5_ub), .(s3_q5_ml, s3_q5_lb, s3_q5_ub)]
data_temp <- data_temp[data_temp[[1]] >= data_temp[[2]] & data_temp[[3]] >= data_temp[[1]] & data_temp[[2]] < data_temp[[3]]]

mode <- data_temp[,1]
min <- data_temp[,2]
max <- data_temp[,3]

combined_density_q5 <- c(
  func_random_samples(1), func_random_samples(2), func_random_samples(3), func_random_samples(4), func_random_samples(5),
  func_random_samples(6), func_random_samples(7), func_random_samples(8), func_random_samples(9), func_random_samples(10),
  func_random_samples(11), func_random_samples(12), func_random_samples(13), func_random_samples(14), func_random_samples(15)
)

output <- rbind(output, func_store_output(3,5, combined_density_q5))

s3_q5 <- func_ggplot_pool(combined_density_q5, "Question 5")
s3_q5_arranged <- func_ggplot_pool(combined_density_q5, scenario_title) # for the arranged plot of only the first questions (see section below)


# Combine the figures for each separate question in one panel
plot_arranged <- ggarrange(s3_q1, s3_q2, s3_q3, s3_q4, s3_q5, ncol = 3, nrow = 2)#, common.legend = TRUE, legend = "bottom")

plot_arranged <- annotate_figure(plot_arranged,
                                 top = text_grob(scenario_title, color = "black", face = "bold", size = 18))

# Save file
#ggsave(plot_arranged, path = paste(getwd(),"figures", sep="/"), filename="scenario_3_pooled_pert.png", width = 6* aspect_ratio, height = 10)  


# Pooling of scenario 4 ---------------------------------------------------
scenario_title <- "Scenario 4: Introducing WGS"

# 6 Questions in scenario 4

# scenario 4 question 1

# Filter out erroneous data (data not in accordance with specified rules to fit triangular distribution)
data_temp <- data_wide[!is.na(data_wide$s4_q1_ml) & !is.na(data_wide$s4_q1_lb) & !is.na(data_wide$s4_q1_ub), .(s4_q1_ml, s4_q1_lb, s4_q1_ub)]
data_temp <- data_temp[data_temp[[1]] >= data_temp[[2]] & data_temp[[3]] >= data_temp[[1]] & data_temp[[2]] < data_temp[[3]]]

mode <- data_temp[,1]
min <- data_temp[,2]
max <- data_temp[,3]

combined_density_q1 <- c(
  func_random_samples(1), func_random_samples(2), func_random_samples(3), func_random_samples(4), func_random_samples(5),
  func_random_samples(6), func_random_samples(7), func_random_samples(8), func_random_samples(9), func_random_samples(10),
  func_random_samples(11), func_random_samples(12), func_random_samples(13), func_random_samples(14), func_random_samples(15),
  func_random_samples(16), func_random_samples(17)
)

output <- rbind(output, func_store_output(4,1, combined_density_q1))

s4_q1 <- func_ggplot_pool(combined_density_q1, "Question 1")
s4_q1_arranged <- func_ggplot_pool(combined_density_q1, scenario_title) # for the arranged plot of only the first questions (see section below)

# scenario 4 question 2

# Filter out erroneous data (data not in accordance with specified rules to fit triangular distribution)
data_temp <- data_wide[!is.na(data_wide$s4_q2_ml) & !is.na(data_wide$s4_q2_lb) & !is.na(data_wide$s4_q2_ub), .(s4_q2_ml, s4_q2_lb, s4_q2_ub)]
data_temp <- data_temp[data_temp[[1]] >= data_temp[[2]] & data_temp[[3]] >= data_temp[[1]] & data_temp[[2]] < data_temp[[3]]]

mode <- data_temp[,1]
min <- data_temp[,2]
max <- data_temp[,3]

combined_density_q2 <- c(
  func_random_samples(1), func_random_samples(2), func_random_samples(3), func_random_samples(4), func_random_samples(5),
  func_random_samples(6), func_random_samples(7), func_random_samples(8), func_random_samples(9), func_random_samples(10),
  func_random_samples(11), func_random_samples(12), func_random_samples(13), func_random_samples(14), func_random_samples(15),
  func_random_samples(16), func_random_samples(17)
)

output <- rbind(output, func_store_output(4,2, combined_density_q2))

s4_q2 <- func_ggplot_pool(combined_density_q2, "Question 2")

# scenario 4 question 3

# Filter out erroneous data (data not in accordance with specified rules to fit triangular distribution)
data_temp <- data_wide[!is.na(data_wide$s4_q3_ml) & !is.na(data_wide$s4_q3_lb) & !is.na(data_wide$s4_q3_ub), .(s4_q3_ml, s4_q3_lb, s4_q3_ub)]
data_temp <- data_temp[data_temp[[1]] >= data_temp[[2]] & data_temp[[3]] >= data_temp[[1]] & data_temp[[2]] < data_temp[[3]]]

mode <- data_temp[,1]
min <- data_temp[,2]
max <- data_temp[,3]

combined_density_q3 <- c(
  func_random_samples(1), func_random_samples(2), func_random_samples(3), func_random_samples(4), func_random_samples(5),
  func_random_samples(6), func_random_samples(7), func_random_samples(8), func_random_samples(9), func_random_samples(10),
  func_random_samples(11), func_random_samples(12), func_random_samples(13), func_random_samples(14), func_random_samples(15),
  func_random_samples(16), func_random_samples(17)
)

output <- rbind(output, func_store_output(4,3, combined_density_q3))

s4_q3 <- func_ggplot_pool(combined_density_q3, "Question 3")

# scenario 4 question 4

# Filter out erroneous data (data not in accordance with specified rules to fit triangular distribution)
data_temp <- data_wide[!is.na(data_wide$s4_q4_ml) & !is.na(data_wide$s4_q4_lb) & !is.na(data_wide$s4_q4_ub), .(s4_q4_ml, s4_q4_lb, s4_q4_ub)]
data_temp <- data_temp[data_temp[[1]] >= data_temp[[2]] & data_temp[[3]] >= data_temp[[1]] & data_temp[[2]] < data_temp[[3]]]

mode <- data_temp[,1]
min <- data_temp[,2]
max <- data_temp[,3]

combined_density_q4 <- c(
  func_random_samples(1), func_random_samples(2), func_random_samples(3), func_random_samples(4), func_random_samples(5),
  func_random_samples(6), func_random_samples(7), func_random_samples(8), func_random_samples(9), func_random_samples(10),
  func_random_samples(11), func_random_samples(12), func_random_samples(13), func_random_samples(14), func_random_samples(15),
  func_random_samples(16)
)

output <- rbind(output, func_store_output(4,4, combined_density_q4))

s4_q4 <- func_ggplot_pool(combined_density_q4, "Question 4")

# scenario 4 question 5

# Filter out erroneous data (data not in accordance with specified rules to fit triangular distribution)
data_temp <- data_wide[!is.na(data_wide$s4_q5_ml) & !is.na(data_wide$s4_q5_lb) & !is.na(data_wide$s4_q5_ub), .(s4_q5_ml, s4_q5_lb, s4_q5_ub)]
data_temp <- data_temp[data_temp[[1]] >= data_temp[[2]] & data_temp[[3]] >= data_temp[[1]] & data_temp[[2]] < data_temp[[3]]]

mode <- data_temp[,1]
min <- data_temp[,2]
max <- data_temp[,3]

combined_density_q5 <- c(
  func_random_samples(1), func_random_samples(2), func_random_samples(3), func_random_samples(4), func_random_samples(5),
  func_random_samples(6), func_random_samples(7), func_random_samples(8), func_random_samples(9), func_random_samples(10),
  func_random_samples(11), func_random_samples(12), func_random_samples(13), func_random_samples(14), func_random_samples(15),
  func_random_samples(16), func_random_samples(17)
)

output <- rbind(output, func_store_output(4,5, combined_density_q5))

s4_q5 <- func_ggplot_pool(combined_density_q5, "Question 5")

# scenario 4 question 6

# Filter out erroneous data (data not in accordance with specified rules to fit triangular distribution)
data_temp <- data_wide[!is.na(data_wide$s4_q6_ml) & !is.na(data_wide$s4_q6_lb) & !is.na(data_wide$s4_q6_ub), .(s4_q6_ml, s4_q6_lb, s4_q6_ub)]
data_temp <- data_temp[data_temp[[1]] >= data_temp[[2]] & data_temp[[3]] >= data_temp[[1]] & data_temp[[2]] < data_temp[[3]]]

mode <- data_temp[,1]
min <- data_temp[,2]
max <- data_temp[,3]

combined_density_q6 <- c(
  func_random_samples(1), func_random_samples(2), func_random_samples(3), func_random_samples(4), func_random_samples(5),
  func_random_samples(6), func_random_samples(7), func_random_samples(8), func_random_samples(9), func_random_samples(10),
  func_random_samples(11), func_random_samples(12), func_random_samples(13), func_random_samples(14), func_random_samples(15),
  func_random_samples(16), func_random_samples(17)
)

output <- rbind(output, func_store_output(4,6, combined_density_q6))

s4_q6 <- func_ggplot_pool(combined_density_q6, "Question 6")
s4_q6_arranged <- func_ggplot_pool(combined_density_q6, scenario_title) # for the arranged plot of only the first questions (see section below)


# Combine the figures for each separate question in one panel
plot_arranged <- ggarrange(s4_q1, s4_q2, s4_q3, s4_q4, s4_q5, s4_q6, ncol = 3, nrow = 2)#, common.legend = TRUE, legend = "bottom")

plot_arranged <- annotate_figure(plot_arranged,
                                 top = text_grob(scenario_title, color = "black", face = "bold", size = 18))

# Save file
#ggsave(plot_arranged, path = paste(getwd(),"figures", sep="/"), filename="scenario_4_pooled_pert.png", width = 6* aspect_ratio, height = 10)  

# Pooling of scenario 5 ---------------------------------------------------
scenario_title <- "Scenario 5: Competition"

# 7 Questions in scenario 5

# scenario 5 question 1

# Filter out erroneous data (data not in accordance with specified rules to fit triangular distribution)
data_temp <- data_wide[!is.na(data_wide$s5_q1_ml) & !is.na(data_wide$s5_q1_lb) & !is.na(data_wide$s5_q1_ub), .(s5_q1_ml, s5_q1_lb, s5_q1_ub)]
data_temp <- data_temp[data_temp[[1]] >= data_temp[[2]] & data_temp[[3]] >= data_temp[[1]] & data_temp[[2]] < data_temp[[3]]]

mode <- data_temp[,1]
min <- data_temp[,2]
max <- data_temp[,3]

combined_density_q1 <- c(
  func_random_samples(1), func_random_samples(2), func_random_samples(3), func_random_samples(4), func_random_samples(5),
  func_random_samples(6), func_random_samples(7), func_random_samples(8), func_random_samples(9), func_random_samples(10),
  func_random_samples(11), func_random_samples(12), func_random_samples(13), func_random_samples(14), func_random_samples(15),
  func_random_samples(16)
)

output <- rbind(output, func_store_output(5,1, combined_density_q1))

s5_q1 <- func_ggplot_pool(combined_density_q1, "Question 1")
s5_q1_arranged <- func_ggplot_pool(combined_density_q1, scenario_title) # for the arranged plot of only the first questions (see section below)


# scenario 5 question 2

# Filter out erroneous data (data not in accordance with specified rules to fit triangular distribution)
data_temp <- data_wide[!is.na(data_wide$s5_q2_ml) & !is.na(data_wide$s5_q2_lb) & !is.na(data_wide$s5_q2_ub), .(s5_q2_ml, s5_q2_lb, s5_q2_ub)]
data_temp <- data_temp[data_temp[[1]] >= data_temp[[2]] & data_temp[[3]] >= data_temp[[1]] & data_temp[[2]] < data_temp[[3]]]

mode <- data_temp[,1]
min <- data_temp[,2]
max <- data_temp[,3]

combined_density_q2 <- c(
  func_random_samples(1), func_random_samples(2), func_random_samples(3), func_random_samples(4), func_random_samples(5),
  func_random_samples(6), func_random_samples(7), func_random_samples(8), func_random_samples(9), func_random_samples(10),
  func_random_samples(11), func_random_samples(12), func_random_samples(13), func_random_samples(14), func_random_samples(15)
)

output <- rbind(output, func_store_output(5,2, combined_density_q2))

s5_q2 <- func_ggplot_pool(combined_density_q2, "Question 2")

# scenario 5 question 3

# Filter out erroneous data (data not in accordance with specified rules to fit triangular distribution)
data_temp <- data_wide[!is.na(data_wide$s5_q3_ml) & !is.na(data_wide$s5_q3_lb) & !is.na(data_wide$s5_q3_ub), .(s5_q3_ml, s5_q3_lb, s5_q3_ub)]
data_temp <- data_temp[data_temp[[1]] >= data_temp[[2]] & data_temp[[3]] >= data_temp[[1]] & data_temp[[2]] < data_temp[[3]]]

mode <- data_temp[,1]
min <- data_temp[,2]
max <- data_temp[,3]

combined_density_q3 <- c(
  func_random_samples(1), func_random_samples(2), func_random_samples(3), func_random_samples(4), func_random_samples(5),
  func_random_samples(6), func_random_samples(7), func_random_samples(8), func_random_samples(9), func_random_samples(10),
  func_random_samples(11), func_random_samples(12), func_random_samples(13), func_random_samples(14), func_random_samples(15)
)

output <- rbind(output, func_store_output(5,3, combined_density_q3))

s5_q3 <- func_ggplot_pool(combined_density_q3, "Question 3")

# scenario 5 question 4

# Filter out erroneous data (data not in accordance with specified rules to fit triangular distribution)
data_temp <- data_wide[!is.na(data_wide$s5_q4_ml) & !is.na(data_wide$s5_q4_lb) & !is.na(data_wide$s5_q4_ub), .(s5_q4_ml, s5_q4_lb, s5_q4_ub)]
data_temp <- data_temp[data_temp[[1]] >= data_temp[[2]] & data_temp[[3]] >= data_temp[[1]] & data_temp[[2]] < data_temp[[3]]]

mode <- data_temp[,1]
min <- data_temp[,2]
max <- data_temp[,3]

combined_density_q4 <- c(
  func_random_samples(1), func_random_samples(2), func_random_samples(3), func_random_samples(4), func_random_samples(5),
  func_random_samples(6), func_random_samples(7), func_random_samples(8), func_random_samples(9), func_random_samples(10),
  func_random_samples(11), func_random_samples(12), func_random_samples(13), func_random_samples(14), func_random_samples(15)
)

output <- rbind(output, func_store_output(5,4, combined_density_q4))

s5_q4 <- func_ggplot_pool(combined_density_q4, "Question 4")

# scenario 5 question 5

# Filter out erroneous data (data not in accordance with specified rules to fit triangular distribution)
data_temp <- data_wide[!is.na(data_wide$s5_q5_ml) & !is.na(data_wide$s5_q5_lb) & !is.na(data_wide$s5_q5_ub), .(s5_q5_ml, s5_q5_lb, s5_q5_ub)]
data_temp <- data_temp[data_temp[[1]] >= data_temp[[2]] & data_temp[[3]] >= data_temp[[1]] & data_temp[[2]] < data_temp[[3]]]

mode <- data_temp[,1]
min <- data_temp[,2]
max <- data_temp[,3]

combined_density_q5 <- c(
  func_random_samples(1), func_random_samples(2), func_random_samples(3), func_random_samples(4), func_random_samples(5),
  func_random_samples(6), func_random_samples(7), func_random_samples(8), func_random_samples(9), func_random_samples(10),
  func_random_samples(11), func_random_samples(12), func_random_samples(13), func_random_samples(14), func_random_samples(15)
)

output <- rbind(output, func_store_output(5,5, combined_density_q5))

s5_q5 <- func_ggplot_pool(combined_density_q5, "Question 5")

# scenario 5 question 6

# Filter out erroneous data (data not in accordance with specified rules to fit triangular distribution)
data_temp <- data_wide[!is.na(data_wide$s5_q6_ml) & !is.na(data_wide$s5_q6_lb) & !is.na(data_wide$s5_q6_ub), .(s5_q6_ml, s5_q6_lb, s5_q6_ub)]
data_temp <- data_temp[data_temp[[1]] >= data_temp[[2]] & data_temp[[3]] >= data_temp[[1]] & data_temp[[2]] < data_temp[[3]]]

mode <- data_temp[,1]
min <- data_temp[,2]
max <- data_temp[,3]

combined_density_q6 <- c(
  func_random_samples(1), func_random_samples(2), func_random_samples(3), func_random_samples(4), func_random_samples(5),
  func_random_samples(6), func_random_samples(7), func_random_samples(8), func_random_samples(9), func_random_samples(10),
  func_random_samples(11), func_random_samples(12), func_random_samples(13), func_random_samples(14), func_random_samples(15),
  func_random_samples(16)
)

output <- rbind(output, func_store_output(5,6, combined_density_q6))

s5_q6 <- func_ggplot_pool(combined_density_q6, "Question 6")

# scenario 5 question 7

# Filter out erroneous data (data not in accordance with specified rules to fit triangular distribution)
data_temp <- data_wide[!is.na(data_wide$s5_q7_ml) & !is.na(data_wide$s5_q7_lb) & !is.na(data_wide$s5_q7_ub), .(s5_q7_ml, s5_q7_lb, s5_q7_ub)]
data_temp <- data_temp[data_temp[[1]] >= data_temp[[2]] & data_temp[[3]] >= data_temp[[1]] & data_temp[[2]] < data_temp[[3]]]

mode <- data_temp[,1]
min <- data_temp[,2]
max <- data_temp[,3]

combined_density_q7 <- c(
  func_random_samples(1), func_random_samples(2), func_random_samples(3), func_random_samples(4), func_random_samples(5),
  func_random_samples(6), func_random_samples(7), func_random_samples(8), func_random_samples(9), func_random_samples(10),
  func_random_samples(11), func_random_samples(12), func_random_samples(13), func_random_samples(14), func_random_samples(15)
)

output <- rbind(output, func_store_output(5,7, combined_density_q7))

s5_q7 <- func_ggplot_pool(combined_density_q7, "Question 7")
s5_q7_arranged <- func_ggplot_pool(combined_density_q7, scenario_title) # for the arranged plot of only the first questions (see section below)


# Combine the figures for each separate question in one panel
plot_arranged <- ggarrange(s5_q1, s5_q2, s5_q3, s5_q4, s5_q5, s5_q6, s5_q7, ncol = 3, nrow = 3)#, common.legend = TRUE, legend = "bottom")

plot_arranged <- annotate_figure(plot_arranged,
                                 top = text_grob(scenario_title, color = "black", face = "bold", size = 18))

# Save file
#ggsave(plot_arranged, path = paste(getwd(),"figures", sep="/"), filename="scenario_5_pooled_pert.png", width = 6* aspect_ratio, height = 10)  

# Pooling of scenario 6 ---------------------------------------------------
scenario_title <- "Scenario 6: Performance"

# 6 Questions in scenario 6

# scenario 6 question 1

# Filter out erroneous data (data not in accordance with specified rules to fit triangular distribution)
data_temp <- data_wide[!is.na(data_wide$s6_q1_ml) & !is.na(data_wide$s6_q1_lb) & !is.na(data_wide$s6_q1_ub), .(s6_q1_ml, s6_q1_lb, s6_q1_ub)]
data_temp <- data_temp[data_temp[[1]] >= data_temp[[2]] & data_temp[[3]] >= data_temp[[1]] & data_temp[[2]] < data_temp[[3]]]

mode <- data_temp[,1]
min <- data_temp[,2]
max <- data_temp[,3]

combined_density_q1 <- c(
  func_random_samples(1), func_random_samples(2), func_random_samples(3), func_random_samples(4), func_random_samples(5),
  func_random_samples(6), func_random_samples(7), func_random_samples(8), func_random_samples(9), func_random_samples(10),
  func_random_samples(11), func_random_samples(12), func_random_samples(13), func_random_samples(14), func_random_samples(15)
)

output <- rbind(output, func_store_output(6,1, combined_density_q1))

s6_q1 <- func_ggplot_pool(combined_density_q1, "Question 1")
s6_q1_arranged <- func_ggplot_pool(combined_density_q1, scenario_title) # for the arranged plot of only the first questions (see section below)

# scenario 6 question 2

# Filter out erroneous data (data not in accordance with specified rules to fit triangular distribution)
data_temp <- data_wide[!is.na(data_wide$s6_q2_ml) & !is.na(data_wide$s6_q2_lb) & !is.na(data_wide$s6_q2_ub), .(s6_q2_ml, s6_q2_lb, s6_q2_ub)]
data_temp <- data_temp[data_temp[[1]] >= data_temp[[2]] & data_temp[[3]] >= data_temp[[1]] & data_temp[[2]] < data_temp[[3]]]

mode <- data_temp[,1]
min <- data_temp[,2]
max <- data_temp[,3]

combined_density_q2 <- c(
  func_random_samples(1), func_random_samples(2), func_random_samples(3), func_random_samples(4), func_random_samples(5),
  func_random_samples(6), func_random_samples(7), func_random_samples(8), func_random_samples(9), func_random_samples(10),
  func_random_samples(11), func_random_samples(12), func_random_samples(13), func_random_samples(14), func_random_samples(15)
)

output <- rbind(output, func_store_output(6,2, combined_density_q2))

s6_q2 <- func_ggplot_pool(combined_density_q2, "Question 2")

# scenario 6 question 3

# Filter out erroneous data (data not in accordance with specified rules to fit triangular distribution)
data_temp <- data_wide[!is.na(data_wide$s6_q3_ml) & !is.na(data_wide$s6_q3_lb) & !is.na(data_wide$s6_q3_ub), .(s6_q3_ml, s6_q3_lb, s6_q3_ub)]
data_temp <- data_temp[data_temp[[1]] >= data_temp[[2]] & data_temp[[3]] >= data_temp[[1]] & data_temp[[2]] < data_temp[[3]]]

mode <- data_temp[,1]
min <- data_temp[,2]
max <- data_temp[,3]

combined_density_q3 <- c(
  func_random_samples(1), func_random_samples(2), func_random_samples(3), func_random_samples(4), func_random_samples(5),
  func_random_samples(6), func_random_samples(7), func_random_samples(8), func_random_samples(9), func_random_samples(10),
  func_random_samples(11), func_random_samples(12), func_random_samples(13), func_random_samples(14)
)

output <- rbind(output, func_store_output(6,3, combined_density_q3))

s6_q3 <- func_ggplot_pool(combined_density_q3, "Question 3")

# scenario 6 question 4

# Filter out erroneous data (data not in accordance with specified rules to fit triangular distribution)
data_temp <- data_wide[!is.na(data_wide$s6_q4_ml) & !is.na(data_wide$s6_q4_lb) & !is.na(data_wide$s6_q4_ub), .(s6_q4_ml, s6_q4_lb, s6_q4_ub)]
data_temp <- data_temp[data_temp[[1]] >= data_temp[[2]] & data_temp[[3]] >= data_temp[[1]] & data_temp[[2]] < data_temp[[3]]]

mode <- data_temp[,1]
min <- data_temp[,2]
max <- data_temp[,3]

combined_density_q4 <- c(
  func_random_samples(1), func_random_samples(2), func_random_samples(3), func_random_samples(4), func_random_samples(5),
  func_random_samples(6), func_random_samples(7), func_random_samples(8), func_random_samples(9), func_random_samples(10),
  func_random_samples(11), func_random_samples(12), func_random_samples(13), func_random_samples(14)
)

output <- rbind(output, func_store_output(6,4, combined_density_q4))

s6_q4 <- func_ggplot_pool(combined_density_q4, "Question 4")

# scenario 6 question 5

# Filter out erroneous data (data not in accordance with specified rules to fit triangular distribution)
data_temp <- data_wide[!is.na(data_wide$s6_q5_ml) & !is.na(data_wide$s6_q5_lb) & !is.na(data_wide$s6_q5_ub), .(s6_q5_ml, s6_q5_lb, s6_q5_ub)]
data_temp <- data_temp[data_temp[[1]] >= data_temp[[2]] & data_temp[[3]] >= data_temp[[1]] & data_temp[[2]] < data_temp[[3]]]

mode <- data_temp[,1]
min <- data_temp[,2]
max <- data_temp[,3]

combined_density_q5 <- c(
  func_random_samples(1), func_random_samples(2), func_random_samples(3), func_random_samples(4), func_random_samples(5),
  func_random_samples(6), func_random_samples(7), func_random_samples(8), func_random_samples(9), func_random_samples(10),
  func_random_samples(11), func_random_samples(12), func_random_samples(13), func_random_samples(14)
)

output <- rbind(output, func_store_output(6,5, combined_density_q5))

s6_q5 <- func_ggplot_pool(combined_density_q5, "Question 5")

# scenario 6 question 6

# Filter out erroneous data (data not in accordance with specified rules to fit triangular distribution)
data_temp <- data_wide[!is.na(data_wide$s6_q6_ml) & !is.na(data_wide$s6_q6_lb) & !is.na(data_wide$s6_q6_ub), .(s6_q6_ml, s6_q6_lb, s6_q6_ub)]
data_temp <- data_temp[data_temp[[1]] >= data_temp[[2]] & data_temp[[3]] >= data_temp[[1]] & data_temp[[2]] < data_temp[[3]]]

mode <- data_temp[,1]
min <- data_temp[,2]
max <- data_temp[,3]

combined_density_q6 <- c(
  func_random_samples(1), func_random_samples(2), func_random_samples(3), func_random_samples(4), func_random_samples(5),
  func_random_samples(6), func_random_samples(7), func_random_samples(8), func_random_samples(9), func_random_samples(10),
  func_random_samples(11), func_random_samples(12), func_random_samples(13), func_random_samples(14), func_random_samples(15)
)

output <- rbind(output, func_store_output(6,6, combined_density_q6))

s6_q6 <- func_ggplot_pool(combined_density_q6, "Question 6")
s6_q6_arranged <- func_ggplot_pool(combined_density_q6, scenario_title) # for the arranged plot of only the first questions (see section below)


# Combine the figures for each separate question in one panel
plot_arranged <- ggarrange(s6_q1, s6_q2, s6_q3, s6_q4, s6_q5, s6_q6, ncol = 3, nrow = 2)#, common.legend = TRUE, legend = "bottom")

plot_arranged <- annotate_figure(plot_arranged,
                                 top = text_grob(scenario_title, color = "black", face = "bold", size = 18))
# Save file
#ggsave(plot_arranged, path = paste(getwd(),"figures", sep="/"), filename="scenario_6_pooled_pert.png", width = 6* aspect_ratio, height = 10)

# Pooling of scenario 7 ---------------------------------------------------
scenario_title <- "Scenario 7: Approval new drugs"

# 6 Questions in scenario 7

# scenario 7 question 1

# Filter out erroneous data (data not in accordance with specified rules to fit triangular distribution)
data_temp <- data_wide[!is.na(data_wide$s7_q1_ml) & !is.na(data_wide$s7_q1_lb) & !is.na(data_wide$s7_q1_ub), .(s7_q1_ml, s7_q1_lb, s7_q1_ub)]
data_temp <- data_temp[data_temp[[1]] >= data_temp[[2]] & data_temp[[3]] >= data_temp[[1]] & data_temp[[2]] < data_temp[[3]]]

mode <- data_temp[,1]
min <- data_temp[,2]
max <- data_temp[,3]

combined_density_q1 <- c(
  func_random_samples(1), func_random_samples(2), func_random_samples(3), func_random_samples(4), func_random_samples(5),
  func_random_samples(6), func_random_samples(7), func_random_samples(8), func_random_samples(9), func_random_samples(10),
  func_random_samples(11), func_random_samples(12), func_random_samples(13), func_random_samples(14)
)

output <- rbind(output, func_store_output(7,1, combined_density_q1))

s7_q1 <- func_ggplot_pool(combined_density_q1, "Question 1")
s7_q1_arranged <- func_ggplot_pool(combined_density_q1, scenario_title) # for the arranged plot of only the first questions (see section below)

# scenario 7 question 2

# Filter out erroneous data (data not in accordance with specified rules to fit triangular distribution)
data_temp <- data_wide[!is.na(data_wide$s7_q2_ml) & !is.na(data_wide$s7_q2_lb) & !is.na(data_wide$s7_q2_ub), .(s7_q2_ml, s7_q2_lb, s7_q2_ub)]
data_temp <- data_temp[data_temp[[1]] >= data_temp[[2]] & data_temp[[3]] >= data_temp[[1]] & data_temp[[2]] < data_temp[[3]]]

mode <- data_temp[,1]
min <- data_temp[,2]
max <- data_temp[,3]

combined_density_q2 <- c(
  func_random_samples(1), func_random_samples(2), func_random_samples(3), func_random_samples(4), func_random_samples(5),
  func_random_samples(6), func_random_samples(7), func_random_samples(8), func_random_samples(9), func_random_samples(10),
  func_random_samples(11), func_random_samples(12), func_random_samples(13), func_random_samples(14), func_random_samples(15)
)

output <- rbind(output, func_store_output(7,2, combined_density_q2))

s7_q2 <- func_ggplot_pool(combined_density_q2, "Question 2")

# scenario 7 question 3

# Filter out erroneous data (data not in accordance with specified rules to fit triangular distribution)
data_temp <- data_wide[!is.na(data_wide$s7_q3_ml) & !is.na(data_wide$s7_q3_lb) & !is.na(data_wide$s7_q3_ub), .(s7_q3_ml, s7_q3_lb, s7_q3_ub)]
data_temp <- data_temp[data_temp[[1]] >= data_temp[[2]] & data_temp[[3]] >= data_temp[[1]] & data_temp[[2]] < data_temp[[3]]]

mode <- data_temp[,1]
min <- data_temp[,2]
max <- data_temp[,3]

combined_density_q3 <- c(
  func_random_samples(1), func_random_samples(2), func_random_samples(3), func_random_samples(4), func_random_samples(5),
  func_random_samples(6), func_random_samples(7), func_random_samples(8), func_random_samples(9), func_random_samples(10),
  func_random_samples(11), func_random_samples(12), func_random_samples(13), func_random_samples(14), func_random_samples(15)
)

output <- rbind(output, func_store_output(7,3, combined_density_q3))

s7_q3<- func_ggplot_pool(combined_density_q3, "Question 3")

# scenario 7 question 4

# Filter out erroneous data (data not in accordance with specified rules to fit triangular distribution)
data_temp <- data_wide[!is.na(data_wide$s7_q4_ml) & !is.na(data_wide$s7_q4_lb) & !is.na(data_wide$s7_q4_ub), .(s7_q4_ml, s7_q4_lb, s7_q4_ub)]
data_temp <- data_temp[data_temp[[1]] >= data_temp[[2]] & data_temp[[3]] >= data_temp[[1]] & data_temp[[2]] < data_temp[[3]]]

mode <- data_temp[,1]
min <- data_temp[,2]
max <- data_temp[,3]

combined_density_q4 <- c(
  func_random_samples(1), func_random_samples(2), func_random_samples(3), func_random_samples(4), func_random_samples(5),
  func_random_samples(6), func_random_samples(7), func_random_samples(8), func_random_samples(9), func_random_samples(10),
  func_random_samples(11), func_random_samples(12), func_random_samples(13), func_random_samples(14)
)

output <- rbind(output, func_store_output(7,4, combined_density_q4))

s7_q4 <- func_ggplot_pool(combined_density_q4, "Question 4")

# scenario 7 question 5

# Filter out erroneous data (data not in accordance with specified rules to fit triangular distribution)
data_temp <- data_wide[!is.na(data_wide$s7_q5_ml) & !is.na(data_wide$s7_q5_lb) & !is.na(data_wide$s7_q5_ub), .(s7_q5_ml, s7_q5_lb, s7_q5_ub)]
data_temp <- data_temp[data_temp[[1]] >= data_temp[[2]] & data_temp[[3]] >= data_temp[[1]] & data_temp[[2]] < data_temp[[3]]]

mode <- data_temp[,1]
min <- data_temp[,2]
max <- data_temp[,3]

combined_density_q5 <- c(
  func_random_samples(1), func_random_samples(2), func_random_samples(3), func_random_samples(4), func_random_samples(5),
  func_random_samples(6), func_random_samples(7), func_random_samples(8), func_random_samples(9), func_random_samples(10),
  func_random_samples(11), func_random_samples(12), func_random_samples(13), func_random_samples(14)
)

output <- rbind(output, func_store_output(7,5, combined_density_q5))

s7_q5 <- func_ggplot_pool(combined_density_q5, "Question 5")

# scenario 7 question 6

# Filter out erroneous data (data not in accordance with specified rules to fit triangular distribution)
data_temp <- data_wide[!is.na(data_wide$s7_q6_ml) & !is.na(data_wide$s7_q6_lb) & !is.na(data_wide$s7_q6_ub), .(s7_q6_ml, s7_q6_lb, s7_q6_ub)]
data_temp <- data_temp[data_temp[[1]] >= data_temp[[2]] & data_temp[[3]] >= data_temp[[1]] & data_temp[[2]] < data_temp[[3]]]

mode <- data_temp[,1]
min <- data_temp[,2]
max <- data_temp[,3]

combined_density_q6 <- c(
  func_random_samples(1), func_random_samples(2), func_random_samples(3), func_random_samples(4), func_random_samples(5),
  func_random_samples(6), func_random_samples(7), func_random_samples(8), func_random_samples(9), func_random_samples(10),
  func_random_samples(11), func_random_samples(12), func_random_samples(13), func_random_samples(14)
)

output <- rbind(output, func_store_output(7,6, combined_density_q6))

s7_q6 <- func_ggplot_pool(combined_density_q6, "Question 6")
s7_q6_arranged <- func_ggplot_pool(combined_density_q6, scenario_title) # for the arranged plot of only the first questions (see section below)

# Combine the figures for each separate question in one panel
plot_arranged <- ggarrange(s7_q1, s7_q2, s7_q3, s7_q4, s7_q5, s7_q6, ncol = 3, nrow = 2)#, common.legend = TRUE, legend = "bottom")

plot_arranged <- annotate_figure(plot_arranged,
                                 top = text_grob(scenario_title, color = "black", face = "bold", size = 18))
# Save file
#ggsave(plot_arranged, path = paste(getwd(),"figures", sep="/"), filename="scenario_7_pooled_pert.png", width = 6* aspect_ratio, height = 10)

# Pooling of scenario 8 ---------------------------------------------------
scenario_title <- "Scenario 8: Off-label prescription"

# 6 Questions in scenario 8

# scenario 8 question 1

# Filter out erroneous data (data not in accordance with specified rules to fit triangular distribution)
data_temp <- data_wide[!is.na(data_wide$s8_q1_ml) & !is.na(data_wide$s8_q1_lb) & !is.na(data_wide$s8_q1_ub), .(s8_q1_ml, s8_q1_lb, s8_q1_ub)]
data_temp <- data_temp[data_temp[[1]] >= data_temp[[2]] & data_temp[[3]] >= data_temp[[1]] & data_temp[[2]] < data_temp[[3]]]

mode <- data_temp[,1]
min <- data_temp[,2]
max <- data_temp[,3]

combined_density_q1 <- c(
  func_random_samples(1), func_random_samples(2), func_random_samples(3), func_random_samples(4), func_random_samples(5),
  func_random_samples(6), func_random_samples(7), func_random_samples(8), func_random_samples(9), func_random_samples(10),
  func_random_samples(11), func_random_samples(12), func_random_samples(13), func_random_samples(14), func_random_samples(15)
)


output <- rbind(output, func_store_output(8,1, combined_density_q1))

s8_q1 <- func_ggplot_pool(combined_density_q1, "Question 1")
s8_q1_arranged <- func_ggplot_pool(combined_density_q1, scenario_title) # for the arranged plot of only the first questions (see section below)

# scenario 8 question 2

# Filter out erroneous data (data not in accordance with specified rules to fit triangular distribution)
data_temp <- data_wide[!is.na(data_wide$s8_q2_ml) & !is.na(data_wide$s8_q2_lb) & !is.na(data_wide$s8_q2_ub), .(s8_q2_ml, s8_q2_lb, s8_q2_ub)]
data_temp <- data_temp[data_temp[[1]] >= data_temp[[2]] & data_temp[[3]] >= data_temp[[1]] & data_temp[[2]] < data_temp[[3]]]

mode <- data_temp[,1]
min <- data_temp[,2]
max <- data_temp[,3]

combined_density_q2 <- c(
  func_random_samples(1), func_random_samples(2), func_random_samples(3), func_random_samples(4), func_random_samples(5),
  func_random_samples(6), func_random_samples(7), func_random_samples(8), func_random_samples(9), func_random_samples(10),
  func_random_samples(11), func_random_samples(12), func_random_samples(13), func_random_samples(14)
)

output <- rbind(output, func_store_output(8,2, combined_density_q2))

s8_q2 <- func_ggplot_pool(combined_density_q2, "Question 2")

# scenario 8 question 3

# Filter out erroneous data (data not in accordance with specified rules to fit triangular distribution)
data_temp <- data_wide[!is.na(data_wide$s8_q3_ml) & !is.na(data_wide$s8_q3_lb) & !is.na(data_wide$s8_q3_ub), .(s8_q3_ml, s8_q3_lb, s8_q3_ub)]
data_temp <- data_temp[data_temp[[1]] >= data_temp[[2]] & data_temp[[3]] >= data_temp[[1]] & data_temp[[2]] < data_temp[[3]]]

mode <- data_temp[,1]
min <- data_temp[,2]
max <- data_temp[,3]

combined_density_q3 <- c(
  func_random_samples(1), func_random_samples(2), func_random_samples(3), func_random_samples(4), func_random_samples(5),
  func_random_samples(6), func_random_samples(7), func_random_samples(8), func_random_samples(9), func_random_samples(10),
  func_random_samples(11), func_random_samples(12), func_random_samples(13), func_random_samples(14)
  )

output <- rbind(output, func_store_output(8,3, combined_density_q3))

s8_q3 <- func_ggplot_pool(combined_density_q3, "Question 3")

# scenario 8 question 4

# Filter out erroneous data (data not in accordance with specified rules to fit triangular distribution)
data_temp <- data_wide[!is.na(data_wide$s8_q4_ml) & !is.na(data_wide$s8_q4_lb) & !is.na(data_wide$s8_q4_ub), .(s8_q4_ml, s8_q4_lb, s8_q4_ub)]
data_temp <- data_temp[data_temp[[1]] >= data_temp[[2]] & data_temp[[3]] >= data_temp[[1]] & data_temp[[2]] < data_temp[[3]]]

mode <- data_temp[,1]
min <- data_temp[,2]
max <- data_temp[,3]

combined_density_q4 <- c(
  func_random_samples(1), func_random_samples(2), func_random_samples(3), func_random_samples(4), func_random_samples(5),
  func_random_samples(6), func_random_samples(7), func_random_samples(8), func_random_samples(9), func_random_samples(10),
  func_random_samples(11), func_random_samples(12), func_random_samples(13), func_random_samples(14), func_random_samples(15)
)

output <- rbind(output, func_store_output(8,4, combined_density_q4))

s8_q4 <- func_ggplot_pool(combined_density_q4, "Question 4")

# scenario 8 question 5

# Filter out erroneous data (data not in accordance with specified rules to fit triangular distribution)
data_temp <- data_wide[!is.na(data_wide$s8_q5_ml) & !is.na(data_wide$s8_q5_lb) & !is.na(data_wide$s8_q5_ub), .(s8_q5_ml, s8_q5_lb, s8_q5_ub)]
data_temp <- data_temp[data_temp[[1]] >= data_temp[[2]] & data_temp[[3]] >= data_temp[[1]] & data_temp[[2]] < data_temp[[3]]]

mode <- data_temp[,1]
min <- data_temp[,2]
max <- data_temp[,3]

combined_density_q5 <- c(
  func_random_samples(1), func_random_samples(2), func_random_samples(3), func_random_samples(4), func_random_samples(5),
  func_random_samples(6), func_random_samples(7), func_random_samples(8), func_random_samples(9), func_random_samples(10),
  func_random_samples(11), func_random_samples(12), func_random_samples(13), func_random_samples(14)
)

output <- rbind(output, func_store_output(8,5, combined_density_q5))

s8_q5 <- func_ggplot_pool(combined_density_q5, "Question 5")

# scenario 8 question 6

# Filter out erroneous data (data not in accordance with specified rules to fit triangular distribution)
data_temp <- data_wide[!is.na(data_wide$s8_q6_ml) & !is.na(data_wide$s8_q6_lb) & !is.na(data_wide$s8_q6_ub), .(s8_q6_ml, s8_q6_lb, s8_q6_ub)]
data_temp <- data_temp[data_temp[[1]] >= data_temp[[2]] & data_temp[[3]] >= data_temp[[1]] & data_temp[[2]] < data_temp[[3]]]

mode <- data_temp[,1]
min <- data_temp[,2]
max <- data_temp[,3]

combined_density_q6 <- c(
  func_random_samples(1), func_random_samples(2), func_random_samples(3), func_random_samples(4), func_random_samples(5),
  func_random_samples(6), func_random_samples(7), func_random_samples(8), func_random_samples(9), func_random_samples(10),
  func_random_samples(11), func_random_samples(12), func_random_samples(13), func_random_samples(14)
)

output <- rbind(output, func_store_output(8,6, combined_density_q6))

s8_q6 <- func_ggplot_pool(combined_density_q6, "Question 6")
s8_q6_arranged <- func_ggplot_pool(combined_density_q6, scenario_title) # for the arranged plot of only the first questions (see section below)

# Combine the figures for each separate question in one panel
plot_arranged <- ggarrange(s8_q1, s8_q2, s8_q3, s8_q4, s8_q5, s8_q6, ncol = 3, nrow = 2)#, common.legend = TRUE, legend = "bottom")

plot_arranged <- annotate_figure(plot_arranged,
                                 top = text_grob(scenario_title, color = "black", face = "bold", size = 18))
# Save file
#ggsave(plot_arranged, path = paste(getwd(),"figures", sep="/"), filename="scenario_8_pooled_pert.png", width = 6* aspect_ratio, height = 10)

# Pooling of scenario 9 ---------------------------------------------------
scenario_title <- "Scenario 9: Improved response"

# 6 Questions in scenario 9

# scenario 9 question 1

# Filter out erroneous data (data not in accordance with specified rules to fit triangular distribution)
data_temp <- data_wide[!is.na(data_wide$s9_q1_ml) & !is.na(data_wide$s9_q1_lb) & !is.na(data_wide$s9_q1_ub), .(s9_q1_ml, s9_q1_lb, s9_q1_ub)]
data_temp <- data_temp[data_temp[[1]] >= data_temp[[2]] & data_temp[[3]] >= data_temp[[1]] & data_temp[[2]] < data_temp[[3]]]

mode <- data_temp[,1]
min <- data_temp[,2]
max <- data_temp[,3]

combined_density_q1 <- c(
  func_random_samples(1), func_random_samples(2), func_random_samples(3), func_random_samples(4), func_random_samples(5),
  func_random_samples(6), func_random_samples(7), func_random_samples(8), func_random_samples(9), func_random_samples(10),
  func_random_samples(11), func_random_samples(12), func_random_samples(13), func_random_samples(14)
)


output <- rbind(output, func_store_output(9,1, combined_density_q1))

s9_q1 <- func_ggplot_pool(combined_density_q1, "Question 1")
s9_q1_arranged <- func_ggplot_pool(combined_density_q1, scenario_title) # for the arranged plot of only the first questions (see section below)

# scenario 9 question 2

# Filter out erroneous data (data not in accordance with specified rules to fit triangular distribution)
data_temp <- data_wide[!is.na(data_wide$s9_q2_ml) & !is.na(data_wide$s9_q2_lb) & !is.na(data_wide$s9_q2_ub), .(s9_q2_ml, s9_q2_lb, s9_q2_ub)]
data_temp <- data_temp[data_temp[[1]] >= data_temp[[2]] & data_temp[[3]] >= data_temp[[1]] & data_temp[[2]] < data_temp[[3]]]

mode <- data_temp[,1]
min <- data_temp[,2]
max <- data_temp[,3]

combined_density_q2 <- c(
  func_random_samples(1), func_random_samples(2), func_random_samples(3), func_random_samples(4), func_random_samples(5),
  func_random_samples(6), func_random_samples(7), func_random_samples(8), func_random_samples(9), func_random_samples(10),
  func_random_samples(11), func_random_samples(12), func_random_samples(13), func_random_samples(14), func_random_samples(15),
  func_random_samples(16)
)

output <- rbind(output, func_store_output(9,2, combined_density_q2))

s9_q2 <- func_ggplot_pool(combined_density_q2, "Question 2")

# scenario 9 question 3

# Filter out erroneous data (data not in accordance with specified rules to fit triangular distribution)
data_temp <- data_wide[!is.na(data_wide$s9_q3_ml) & !is.na(data_wide$s9_q3_lb) & !is.na(data_wide$s9_q3_ub), .(s9_q3_ml, s9_q3_lb, s9_q3_ub)]
data_temp <- data_temp[data_temp[[1]] >= data_temp[[2]] & data_temp[[3]] >= data_temp[[1]] & data_temp[[2]] < data_temp[[3]]]

mode <- data_temp[,1]
min <- data_temp[,2]
max <- data_temp[,3]

combined_density_q3 <- c(
  func_random_samples(1), func_random_samples(2), func_random_samples(3), func_random_samples(4), func_random_samples(5),
  func_random_samples(6), func_random_samples(7), func_random_samples(8), func_random_samples(9), func_random_samples(10),
  func_random_samples(11), func_random_samples(12), func_random_samples(13), func_random_samples(14)
)

output <- rbind(output, func_store_output(9,3, combined_density_q3))

s9_q3 <- func_ggplot_pool(combined_density_q3, "Question 3")

# scenario 9 question 4

# Filter out erroneous data (data not in accordance with specified rules to fit triangular distribution)
data_temp <- data_wide[!is.na(data_wide$s9_q4_ml) & !is.na(data_wide$s9_q4_lb) & !is.na(data_wide$s9_q4_ub), .(s9_q4_ml, s9_q4_lb, s9_q4_ub)]
data_temp <- data_temp[data_temp[[1]] >= data_temp[[2]] & data_temp[[3]] >= data_temp[[1]] & data_temp[[2]] < data_temp[[3]]]

mode <- data_temp[,1]
min <- data_temp[,2]
max <- data_temp[,3]

combined_density_q4 <- c(
  func_random_samples(1), func_random_samples(2), func_random_samples(3), func_random_samples(4), func_random_samples(5),
  func_random_samples(6), func_random_samples(7), func_random_samples(8), func_random_samples(9), func_random_samples(10),
  func_random_samples(11), func_random_samples(12), func_random_samples(13), func_random_samples(14), func_random_samples(15),
  func_random_samples(16)
)

output <- rbind(output, func_store_output(9,4, combined_density_q4))

s9_q4 <- func_ggplot_pool(combined_density_q4, "Question 4")

# scenario 9 question 5

# Filter out erroneous data (data not in accordance with specified rules to fit triangular distribution)
data_temp <- data_wide[!is.na(data_wide$s9_q5_ml) & !is.na(data_wide$s9_q5_lb) & !is.na(data_wide$s9_q5_ub), .(s9_q5_ml, s9_q5_lb, s9_q5_ub)]
data_temp <- data_temp[data_temp[[1]] >= data_temp[[2]] & data_temp[[3]] >= data_temp[[1]] & data_temp[[2]] < data_temp[[3]]]

mode <- data_temp[,1]
min <- data_temp[,2]
max <- data_temp[,3]

combined_density_q5 <- c(
  func_random_samples(1), func_random_samples(2), func_random_samples(3), func_random_samples(4), func_random_samples(5),
  func_random_samples(6), func_random_samples(7), func_random_samples(8), func_random_samples(9), func_random_samples(10),
  func_random_samples(11), func_random_samples(12), func_random_samples(13), func_random_samples(14), func_random_samples(15),
  func_random_samples(16)
)

output <- rbind(output, func_store_output(9,5, combined_density_q5))

s9_q5 <- func_ggplot_pool(combined_density_q5, "Question 5")

# scenario 9 question 6

# Filter out erroneous data (data not in accordance with specified rules to fit triangular distribution)
data_temp <- data_wide[!is.na(data_wide$s9_q6_ml) & !is.na(data_wide$s9_q6_lb) & !is.na(data_wide$s9_q6_ub), .(s9_q6_ml, s9_q6_lb, s9_q6_ub)]
data_temp <- data_temp[data_temp[[1]] >= data_temp[[2]] & data_temp[[3]] >= data_temp[[1]] & data_temp[[2]] < data_temp[[3]]]

mode <- data_temp[,1]
min <- data_temp[,2]
max <- data_temp[,3]

combined_density_q6 <- c(
  func_random_samples(1), func_random_samples(2), func_random_samples(3), func_random_samples(4), func_random_samples(5),
  func_random_samples(6), func_random_samples(7), func_random_samples(8), func_random_samples(9), func_random_samples(10),
  func_random_samples(11), func_random_samples(12), func_random_samples(13), func_random_samples(14), func_random_samples(15)
)

output <- rbind(output, func_store_output(9,6, combined_density_q6))

s9_q6 <- func_ggplot_pool(combined_density_q6, "Question 6")
s9_q6_arranged <- func_ggplot_pool(combined_density_q6, scenario_title) # for the arranged plot of only the first questions (see section below)

# Combine the figures for each separate question in one panel
plot_arranged <- ggarrange(s9_q1, s9_q2, s9_q3, s9_q4, s9_q5, s9_q6, ncol = 3, nrow = 2)#, common.legend = TRUE, legend = "bottom")

plot_arranged <- annotate_figure(plot_arranged,
                                 top = text_grob(scenario_title, color = "black", face = "bold", size = 18))

# Save file
#ggsave(plot_arranged, path = paste(getwd(),"figures", sep="/"), filename="scenario_9_pooled_pert.png", width = 6* aspect_ratio, height = 10)

write.csv(output, file = "pooled_distributions_summary.csv", row.names = FALSE)


# Arranged plot of first questions only -----------------------------------
# Combine the figures for each separate question in one panel
plot_arranged <- ggarrange(s1_q1_arranged, s2_q1_arranged, s3_q1_arranged, s4_q1_arranged, s5_q1_arranged,
                           s6_q1_arranged, s7_q1_arranged, s8_q1_arranged, s9_q1_arranged, ncol = 3, nrow = 3, common.legend = TRUE, legend = "bottom")

plot_arranged <- annotate_figure(plot_arranged,
                                 top = text_grob("First questions", color = "black", face = "bold", size = 18))

# Save file
ggsave(plot_arranged, path = paste(getwd(),"figures", sep="/"), filename="first_questions_pooled_pert.png", width = 6* aspect_ratio, height = 10)

# Arranged plot of final questions only -----------------------------------

# arrange the three plots in a single row
prow <- plot_grid( s1_q4_arranged + theme(legend.position="none", axis.title.x=element_blank(), axis.title.y=element_blank()),
                   s2_q5_arranged + theme(legend.position="none", axis.title.x=element_blank(), axis.title.y=element_blank()),
                   s3_q5_arranged + theme(legend.position="none", axis.title.x=element_blank(), axis.title.y=element_blank()),
                   s4_q6_arranged + theme(legend.position="none", axis.title.x=element_blank(), axis.title.y=element_blank()),
                   s5_q7_arranged + theme(legend.position="none", axis.title.x=element_blank(), axis.title.y=element_blank()),
                   s6_q6_arranged + theme(legend.position="none", axis.title.x=element_blank(), axis.title.y=element_blank()),
                   s7_q6_arranged + theme(legend.position="none", axis.title.x=element_blank(), axis.title.y=element_blank()),
                   s8_q6_arranged + theme(legend.position="none", axis.title.x=element_blank(), axis.title.y=element_blank()),
                   s9_q6_arranged + theme(legend.position="none", axis.title.x=element_blank(), axis.title.y=element_blank()),
                   align = 'vh',
  #                 labels = c("A", "B", "C"),
                   hjust = -1,
                   nrow = 3,
                   ncol = 3
)

y.grob <- textGrob("Density", 
                   gp=gpar(fontface="bold", col="black", fontsize=20), rot=90)

x.grob <- textGrob("Probability in %", 
                   gp=gpar(fontface="bold", col="black", fontsize=20))

#add to plot

plot_arranged <- grid.arrange(arrangeGrob(prow, left = y.grob, bottom = x.grob))

leg <- get_legend(s1_q1)

plot_arranged_legend <- grid.arrange(arrangeGrob(plot_arranged, bottom = leg))

# Save file
ggsave(plot_arranged_legend, path = paste(getwd(),"figures", sep="/"), device = "tiff", filename="final_questions_pooled_pert.tiff", width = 7* aspect_ratio, height = 10, dpi = 450)
dev.off()

#####  Create plot to show a PERT distribution and elicited values in the survey

min <- 40
mode <- 50
max <- 80

p1 <- ggplot(data = data.frame(x = c(0, 100)), aes(x)) +
  stat_function(fun = dpert, n = 1e6, args = list(min = min, mode = mode, max = max)) +
  
  # Add vertical lines for min, max and mode.
  geom_vline(xintercept=min, colour="red", linetype = "dashed") +
  geom_text(aes(x=min, label="Lowest plausible bound", y=0.025), colour="black", angle=90, text=element_text(size=11), vjust = -0.5) +
  
  geom_vline(xintercept=mode, colour="red", linetype = "dashed") +
  geom_text(aes(x=mode, label="Most likely value or mode", y=0.025), colour="black", angle=90, text=element_text(size=11), vjust = -0.5) +
  
  geom_vline(xintercept=max, colour="red", linetype = "dashed") +
  geom_text(aes(x=max, label="Highest plausible bound", y=0.025), colour="black", angle=90, text=element_text(size=11), vjust = -0.5) +
  
  # Some formatting
  scale_y_continuous(breaks = NULL) + theme_Publication() + guides(fill=FALSE) +
  xlim(0,100) + xlab("Probability in %") +ylab("Density")


ggsave("example_elicited_values_pert.tiff", plot = p1, dpi = 600, width = 8, height = 4)
dev.off()
